# Supplementary material for: Evaluating the effectiveness of applying aroma seals to masks in reducing stress caused by wearing masks: A randomized controlled trial
Source: PLoS One. 2023 Nov 16;18(11):e0294357. doi: 10.1371/journal.pone.0294357 (PMC10653515; doi:10.1371/journal.pone.0294357)
Supplement: S3 File — (XLS) [file pone.0294357.s006.xls]

## Sheet: ★FIXED_Demographic and baseline
		Demographic Characterstics											Baseline of outcome measures
ID: E-001~E062	Group1:Aroma Group Group2:Placebo Group	Age	Sex	Stress	Number of outings per week	Favorite Aroma Citrus	Favorite Aroma Floral	Favorite Aroma Trees	Favorite Aroma Oriental	Favorite Aroma Herbs	Favorite Aroma Spice	Favorite Aroma Resin	DASS21-Question1(Baseline)	DASS21-Question2(Baseline)	DASS21-Question3(Baseline)	DASS21-Question4(Baseline)	DASS21-Question5(Baseline)	DASS21-Question6(Baseline)	DASS21-Question7(Baseline)	DASS21-Question8(Baseline)	DASS21-Question9(Baseline)	DASS21-Question10(Baseline)	DASS21-Question11(Baseline)	DASS21-Question12(Baseline)	DASS21-Question13(Baseline)	DASS21-Question14(Baseline)	DASS21-Question15(Baseline)	DASS21-Question16(Baseline)	DASS21-Question17(Baseline)	DASS21-Question18(Baseline)	DASS21-Question19(Baseline)	DASS21-Question20(Baseline)	DASS21-Question21(Baseline)	DASS21-Depression(Baseline)	DASS21-Anxiety(Baseline)	DASS21-Stess(Baseline)	DASS21-Total(Baseline)	Suffocation (Baseline)	WHO5-W1(Baseline)	WHO5-W2(Baseline)	WHO5-W3(Baseline)	WHO5-W4(Baseline)	WHO5-W5(Baseline)	WHO5-Total(Baseline)
ID	Group	Age	Sex	Stress	Outings	Fragrance_Citrus	Fragrance_Floral	Fragrance_Trees	Fragrance_Oriental	Fragrance_Herbs	Fragrance_Spice	Fragrance_Resin	DASS1	DASS2	DASS3	DASS4	DASS5	DASS6	DASS7	DASS8	DASS9	DASS10	DASS11	DASS12	DASS13	DASS14	DASS15	DASS16	DASS17	DASS18	DASS19	DASS20	DASS21	Depression	Anxiety	Stress	DASS_Total	Suffocation	W1	W2	W3	W4	W5	WHO_Total
E-001	1	21	Female	Feeling very stressed	3	No	Yes	No	No	No	No	No	2	1	1	0	3	1	0	3	0	2	1	2	2	3	0	1	0	2	0	0	0	9	1	14	24	1	2	2	2	3	1	10
E-002	1	22	Female	Feeling a little stressed	3	Yes	Yes	No	No	No	No	No	1	2	0	0	3	2	0	0	0	0	2	1	1	1	0	2	1	0	0	0	0	7	2	7	16	4	3	3	4	2	4	16
E-003	2	21	Female	Feeling a little stressed	4	Yes	Yes	No	Yes	No	No	No	0	1	0	0	0	0	0	0	0	0	0	0	0	0	0	0	0	0	1	0	0	0	2	0	2	4	4	4	3	2	4	17
E-004	2	23	Female	Feeling a little stressed	6	Yes	Yes	No	Yes	Yes	Yes	No	2	2	1	0	1	2	0	0	0	0	2	2	0	0	0	1	0	0	0	0	0	3	2	8	13	2	3	2	2	2	3	12
E-005	1	21	Female	Feeling a little stressed	4	No	Yes	No	No	No	No	No	1	2	2	1	2	2	2	2	0	1	1	1	2	1	0	1	1	1	1	2	1	10	8	9	27	3	2	3	1	1	1	8
E-006	2	22	Female	Feeling a little stressed	4	No	Yes	No	No	No	No	No	1	1	0	1	2	2	1	1	0	0	0	1	1	0	0	1	1	0	0	0	0	5	3	5	13	2	3	3	2	4	3	15
E-007	1	22	Female	Feeling a little stressed	4	No	Yes	Yes	Yes	No	No	No	2	1	0	0	0	0	0	0	0	0	0	0	0	0	0	0	0	0	0	0	0	0	1	2	3	2	2	2	3	2	2	11
E-008	2	21	Female	Feeling a little stressed	5	Yes	Yes	Yes	Yes	No	No	No	1	1	1	0	1	0	0	0	0	0	0	0	0	0	0	0	0	0	0	0	0	2	1	1	4	3	3	2	2	2	2	11
E-009	1	21	Female	Feeling a little stressed	4	Yes	No	Yes	No	No	No	No	0	0	0	0	0	0	0	0	1	0	0	0	0	0	0	0	0	0	0	0	0	0	1	0	1	1	4	3	3	3	3	16
E-010	2	22	Female	Feeling a little stressed	5	Yes	No	Yes	No	No	Yes	No	3	3	0	0	0	0	0	0	0	0	0	1	0	0	0	0	0	0	0	0	0	0	3	4	7	4	5	5	4	4	3	21
E-011	1	22	Female	Feeling a little stressed	5	Yes	Yes	Yes	No	No	Yes	No	0	1	0	0	0	0	0	0	0	0	0	0	0	0	0	0	0	0	0	0	0	0	1	0	1	3	4	4	3	3	3	17
E-012	2	22	Female	Feeling a little stressed	4	No	Yes	No	No	No	Yes	No	2	2	2	2	2	1	0	2	0	1	0	1	1	1	0	1	0	1	0	0	0	7	4	8	19	3	3	3	3	3	2	14
E-013	1	21	Female	Feeling a little stressed	5	Yes	Yes	No	No	Yes	No	No	0	0	0	0	0	0	0	0	0	0	0	0	0	0	0	0	0	0	0	0	0	0	0	0	0	1	3	3	3	3	3	15
E-014	2	23	Female	Feeling stressed	5	No	Yes	No	No	No	No	No	0	1	0	0	0	0	0	0	0	0	0	0	0	0	0	0	0	0	0	0	0	0	1	0	1	2	2	3	4	5	2	16
E-015	1	22	Female	Feeling stressed	4	Yes	No	No	No	Yes	No	No	1	0	1	0	1	0	0	1	0	0	1	1	0	1	0	1	1	1	0	0	1	5	0	6	11	4	3	3	3	4	3	16
E-016	2	21	Female	Feeling stressed	3	Yes	No	No	Yes	No	No	No	0	0	0	0	0	0	0	1	0	0	1	0	0	0	0	0	0	0	0	0	0	0	0	2	2	1	3	4	3	3	3	16
E-017	2	22	Female	Feeling stressed	6	Yes	No	Yes	No	No	No	No	0	0	1	0	2	1	0	0	1	0	1	1	0	1	0	1	1	0	0	0	0	5	1	4	10	1	3	3	1	1	1	9
E-018	1	23	Female	Feeling stressed	6	Yes	No	No	No	No	No	No	1	1	0	0	1	0	0	0	0	0	0	0	0	0	0	0	0	0	0	0	0	1	1	1	3	3	2	2	3	3	3	13
E-019	2	21	Female	Feeling stressed	6	No	Yes	No	No	Yes	No	No	0	1	1	0	1	0	0	2	1	1	0	0	1	0	0	0	1	0	0	0	0	5	2	2	9	1	2	3	1	2	1	9
E-020	1	21	Female	Feeling stressed	6	No	Yes	No	No	No	No	No	1	0	1	1	1	1	0	0	1	2	1	0	1	1	0	1	0	1	1	0	0	6	3	5	14	3	3	2	3	2	3	13
E-021	2	22	Female	Feeling stressed	6	Yes	Yes	Yes	Yes	Yes	Yes	Yes	1	1	0	0	1	1	0	0	0	0	0	1	1	0	0	0	0	0	0	0	0	2	1	3	6	2	3	3	3	4	3	16
E-022	1	21	Female	Feeling stressed	3	Yes	No	Yes	Yes	No	No	No	2	0	1	0	1	0	0	0	0	1	2	1	1	0	0	2	0	0	0	0	1	7	0	5	12	1	4	2	2	2	4	14
E-023	1	22	Female	Feeling stressed	5	Yes	No	No	No	No	No	No	1	0	1	0	2	0	0	0	0	0	0	2	1	0	0	1	0	0	0	0	0	5	0	3	8	2	3	3	2	2	2	12
E-024	2	22	Female	Feeling no stress	6	No	Yes	No	No	No	No	No	2	2	0	0	1	0	0	0	0	0	2	2	0	2	0	0	0	0	0	0	0	1	2	8	11	2	5	4	5	5	3	22
E-025	1	22	Female	Feeling no stress	5	Yes	Yes	No	No	No	No	No	0	3	0	1	0	0	0	0	0	0	0	0	0	0	0	0	0	0	0	0	0	0	4	0	4	4	5	5	5	5	5	25
E-026	2	21	Female	Feeling no stress	5	Yes	No	No	No	No	Yes	No	2	1	0	0	0	0	0	0	0	0	0	1	1	0	0	0	0	0	0	0	0	1	1	3	5	1	5	4	4	3	5	21
E-027	1	22	Female	Feeling no stress	6	Yes	Yes	No	No	Yes	No	No	0	2	1	0	2	0	1	0	0	0	0	0	0	0	0	0	1	0	0	0	0	4	3	0	7	4	4	4	2	2	3	15
E-028	2	23	Male	Feeling a little stressed	5	No	Yes	No	No	No	No	No	0	0	0	0	1	0	0	0	0	0	0	0	0	0	0	0	0	0	0	0	0	1	0	0	1	2	4	4	3	4	3	18
E-029	2	22	Female	Feeling a little stressed	5	Yes	No	No	No	No	No	No	1	0	0	1	0	0	0	0	0	0	0	0	0	0	0	0	0	0	0	0	0	0	1	1	2	2	3	4	2	3	3	15
E-030	1	30	Male	Feeling a little stressed	7	No	Yes	No	No	No	No	No	0	0	0	0	0	0	0	0	0	0	0	0	0	0	0	0	0	0	0	0	0	0	0	0	0	1	4	4	3	4	4	19
E-031	1	21	Male	Feeling stressed	5	Yes	No	No	No	No	No	No	0	0	0	0	0	0	1	0	0	1	0	0	0	1	0	0	0	0	0	0	0	1	1	1	3	2	4	3	2	3	3	15
E-033	1	20	Female	Feeling a little stressed	5	Yes	No	No	Yes	No	No	Yes	1	2	0	1	1	1	0	0	0	1	0	1	0	0	0	1	0	0	0	0	0	3	3	3	9	4	3	2	3	3	2	13
E-034	2	20	Female	Feeling a little stressed	7	Yes	No	Yes	No	Yes	No	No	0	1	0	0	0	0	0	0	0	0	0	1	0	0	0	0	0	0	0	0	0	0	1	1	2	2	3	4	3	3	4	17
E-035	1	21	Female	Feeling a little stressed	5	Yes	No	No	No	No	No	No	0	0	0	0	0	0	0	0	0	0	0	0	0	0	0	0	0	0	0	0	0	0	0	0	0	2	5	5	5	5	5	25
E-036	2	21	Female	Feeling a little stressed	6	Yes	Yes	No	Yes	Yes	Yes	No	0	1	0	0	0	0	0	0	0	0	0	0	0	1	0	0	0	0	0	0	0	0	1	1	2	2	3	3	3	2	2	13
E-037	1	21	Female	Feeling a little stressed	6	Yes	No	No	No	No	No	No	0	3	1	0	1	3	0	0	0	1	0	1	0	0	2	2	0	0	0	0	1	6	5	4	15	3	4	4	1	0	1	10
E-038	2	20	Female	Feeling a little stressed	5	Yes	No	No	No	Yes	No	No	1	1	0	0	2	1	0	1	0	0	1	1	0	1	0	2	1	1	0	0	1	6	1	7	14	2	3	3	2	3	4	15
E-039	2	20	Female	Feeling a little stressed	5	Yes	No	Yes	No	No	Yes	No	1	2	1	0	2	0	0	1	0	1	1	0	1	2	1	0	0	1	0	0	1	6	3	6	15	3	3	2	3	4	5	17
E-040	1	21	Female	Feeling a little stressed	7	Yes	No	No	No	No	No	No	1	0	1	1	1	1	0	2	0	1	0	2	1	2	0	0	1	1	0	0	0	5	1	9	15	3	3	1	2	2	2	10
E-041	2	21	Female	Feeling a little stressed	4	Yes	Yes	No	No	No	No	No	1	2	1	3	2	2	0	2	1	2	2	2	1	2	0	2	1	2	2	1	1	10	9	13	32	4	3	2	1	1	1	8
E-042	1	21	Female	Feeling a little stressed	6	Yes	Yes	No	Yes	No	Yes	No	1	2	0	1	1	0	0	0	0	0	0	1	0	0	0	0	0	1	1	0	0	1	4	3	8	3	4	4	4	4	5	21
E-043	1	21	Female	Feeling a little stressed	7	Yes	No	Yes	No	No	No	No	0	0	0	0	0	0	0	0	0	0	0	0	0	0	0	0	0	0	0	0	0	0	0	0	0	1	3	4	3	2	2	14
E-044	2	20	Female	Feeling stressed	6	Yes	No	Yes	No	No	No	Yes	2	2	1	1	2	2	0	3	1	0	2	2	0	1	0	1	0	1	3	0	0	4	7	13	24	2	2	1	3	2	3	11
E-045	1	21	Female	Feeling stressed	7	Yes	Yes	No	No	No	No	No	2	2	1	1	1	1	0	2	0	0	1	1	2	2	0	0	0	0	0	0	0	4	3	9	16	3	3	3	3	2	3	14
E-046	2	22	Female	Feeling a little stressed	7	Yes	No	No	No	No	No	No	2	3	1	1	2	1	0	1	0	0	2	2	0	0	0	0	0	0	0	0	0	3	4	8	15	4	3	1	4	3	3	14
E-047	1	20	Female	Feeling no stress	5	Yes	No	No	No	No	Yes	No	0	1	0	0	0	0	0	1	0	0	0	0	0	1	0	0	0	0	0	0	0	0	1	2	3	2	4	5	5	3	4	21
E-048	2	20	Female	Feeling no stress	4	Yes	Yes	No	No	No	No	No	0	1	1	0	1	0	0	0	0	1	1	0	0	0	0	1	0	0	0	0	0	4	1	1	6	2	3	4	3	3	2	15
E-049	2	22	Male	Feeling a little stressed	6	Yes	Yes	No	No	No	No	No	0	1	0	0	0	0	0	0	0	0	0	0	0	0	0	0	0	0	0	0	0	0	1	0	1	2	4	4	4	4	4	20
E-050	1	21	Male	Feeling stressed	5	Yes	No	No	Yes	No	No	No	1	1	1	0	0	1	1	1	1	0	0	0	0	0	0	0	0	0	0	0	0	1	3	3	7	4	3	3	3	3	3	15
E-051	2	21	Male	Feeling stressed	7	Yes	Yes	No	No	No	No	No	0	1	0	0	0	0	0	0	0	0	0	0	0	0	0	0	0	0	0	0	0	0	1	0	1	2	3	4	3	4	2	16
E-052	1	20	Female	Feeling a little stressed	6	Yes	No	No	No	No	No	No	0	0	0	0	0	0	0	0	0	0	0	0	0	0	0	0	0	0	0	0	0	0	0	0	0	2	4	4	4	4	4	20
E-053	1	20	Female	Feeling stressed	6	No	Yes	Yes	No	Yes	No	No	1	0	1	0	1	0	0	1	0	1	1	1	1	1	0	1	0	1	1	0	0	5	1	6	12	1	3	3	2	2	2	12
E-054	1	20	Female	Feeling stressed	6	Yes	Yes	No	No	No	Yes	No	1	1	1	0	1	1	0	0	0	1	1	1	1	0	0	0	0	0	0	0	0	4	1	4	9	3	3	2	3	1	3	12
E-055	2	20	Female	Feeling no stress	6	Yes	Yes	Yes	No	Yes	Yes	No	1	3	1	0	1	1	0	1	0	0	0	1	0	0	0	0	0	1	0	0	0	2	3	5	10	4	4	4	4	4	4	20
E-056	2	20	Female	Feeling no stress	7	Yes	Yes	No	No	No	No	No	1	0	0	0	0	0	0	1	0	1	1	1	1	1	0	0	1	0	0	0	0	3	0	5	8	3	4	4	5	0	4	17
E-057	1	20	Male	Feeling a little stressed	7	Yes	No	Yes	No	Yes	Yes	No	1	2	0	1	0	0	0	0	0	0	0	2	0	0	0	0	0	0	1	0	3	3	4	3	10	3	4	4	4	4	5	21
E-058	2	19	Female	Feeling very stressed	5	Yes	Yes	Yes	No	No	No	No	2	0	1	0	2	1	0	1	0	0	1	3	1	0	0	1	1	1	0	0	0	6	0	9	15	3	3	3	3	0	3	12
E-059	2	19	Female	Feeling a little stressed	3	Yes	Yes	No	No	No	No	No	1	3	0	0	1	0	0	0	0	0	0	1	0	0	0	0	0	1	0	0	0	1	3	3	7	2	3	3	2	2	2	12
E-060	2	18	Female	Feeling a little stressed	1	Yes	Yes	No	No	Yes	No	No	0	1	0	0	1	0	0	0	0	0	0	0	0	0	0	0	0	0	1	0	0	1	2	0	3	2	4	4	3	3	4	18
E-061	1	19	Female	Feeling a little stressed	4	Yes	Yes	No	Yes	No	Yes	No	0	1	0	1	2	1	0	0	0	0	1	0	0	1	0	2	0	0	1	0	0	4	3	3	10	3	4	4	4	3	4	19
E-062	1	19	Female	Feeling stressed	6	Yes	No	No	No	No	No	No	0	0	0	0	0	0	0	0	0	0	0	0	0	0	0	0	0	0	0	0	0	0	0	0	0	1	4	4	3	4	5	20
