# Supplementary material for: Evaluating the effectiveness of applying aroma seals to masks in reducing stress caused by wearing masks: A randomized controlled trial
Source: PLoS One. 2023 Nov 16;18(11):e0294357. doi: 10.1371/journal.pone.0294357 (PMC10653515; doi:10.1371/journal.pone.0294357)
Supplement: S4 File — (XLS) [file pone.0294357.s007.xls]

## Sheet: ★FIXED_Mask_WHO5
			WHO5-Question Score						WHO5-Question Baseline Score						Change from Baseline Score
ID: E-001~E062	Group1:Aroma Group Group2:Placebo Group	Time0 is baseline Time1 is intervention.	WHO5-W1 Score	WHO5-W2 Score	WHO5-W3 Score	WHO5-W4 Score	WHO5-W5 Score	WHO5-Total Score	WHO5-W1_baseline score	WHO5-W2_baseline score	WHO5-W3_baseline score	WHO5-W4_baseline score	WHO5-W5_baseline score	WHO5-Total_baseline score	WHO5-W1_Change from baseline score	WHO5-W2_Change from baseline score	WHO5-W3_Change from baseline score	WHO5-W4_Change from baseline score	WHO5-W5_Change from baseline score	WHO5-Total_Change from baseline score
ID	Group	Time	W1	W2	W3	W4	W5	WHO_Total	W1_Base	W2_Base	W3_Base	W4_Base	W5_Base	WHO_Total_Base	Change_W1	Change_W2	Change_W3	Change_W4	Change_W5	Change_WHO_Total
E-001	1	0	2	2	2	3	1	10	2	2	2	3	1	10	0	0	0	0	0	0
E-001	1	1	3	3	3	4	2	15	2	2	2	3	1	10	1	1	1	1	1	5
E-002	1	0	3	3	4	2	4	16	3	3	4	2	4	16	0	0	0	0	0	0
E-002	1	1	3	4	2	0	2	11	3	3	4	2	4	16	0	1	-2	-2	-2	-5
E-003	2	0	4	4	3	2	4	17	4	4	3	2	4	17	0	0	0	0	0	0
E-003	2	1	5	5	5	4	4	23	4	4	3	2	4	17	1	1	2	2	0	6
E-004	2	0	3	2	2	2	3	12	3	2	2	2	3	12	0	0	0	0	0	0
E-004	2	1	4	4	3	2	3	16	3	2	2	2	3	12	1	2	1	0	0	4
E-005	1	0	2	3	1	1	1	8	2	3	1	1	1	8	0	0	0	0	0	0
E-005	1	1	3	3	2	3	3	14	2	3	1	1	1	8	1	0	1	2	2	6
E-006	2	0	3	3	2	4	3	15	3	3	2	4	3	15	0	0	0	0	0	0
E-006	2	1	3	3	2	4	3	15	3	3	2	4	3	15	0	0	0	0	0	0
E-007	1	0	2	2	3	2	2	11	2	2	3	2	2	11	0	0	0	0	0	0
E-007	1	1	3	4	4	4	3	18	2	2	3	2	2	11	1	2	1	2	1	7
E-008	2	0	3	2	2	2	2	11	3	2	2	2	2	11	0	0	0	0	0	0
E-008	2	1	3	3	2	3	2	13	3	2	2	2	2	11	0	1	0	1	0	2
E-009	1	0	4	3	3	3	3	16	4	3	3	3	3	16	0	0	0	0	0	0
E-009	1	1	4	4	3	5	3	19	4	3	3	3	3	16	0	1	0	2	0	3
E-010	2	0	5	5	4	4	3	21	5	5	4	4	3	21	0	0	0	0	0	0
E-010	2	1	5	4	4	5	3	21	5	5	4	4	3	21	0	-1	0	1	0	0
E-011	1	0	4	4	3	3	3	17	4	4	3	3	3	17	0	0	0	0	0	0
E-011	1	1	5	5	5	5	5	25	4	4	3	3	3	17	1	1	2	2	2	8
E-012	2	0	3	3	3	3	2	14	3	3	3	3	2	14	0	0	0	0	0	0
E-012	2	1	2	3	3	3	2	13	3	3	3	3	2	14	-1	0	0	0	0	-1
E-013	1	0	3	3	3	3	3	15	3	3	3	3	3	15	0	0	0	0	0	0
E-013	1	1	4	4	4	4	4	20	3	3	3	3	3	15	1	1	1	1	1	5
E-014	2	0	2	3	4	5	2	16	2	3	4	5	2	16	0	0	0	0	0	0
E-014	2	1	3	3	3	4	2	15	2	3	4	5	2	16	1	0	-1	-1	0	-1
E-015	1	0	3	3	3	4	3	16	3	3	3	4	3	16	0	0	0	0	0	0
E-015	1	1	3	3	4	3	4	17	3	3	3	4	3	16	0	0	1	-1	1	1
E-016	2	0	3	4	3	3	3	16	3	4	3	3	3	16	0	0	0	0	0	0
E-016	2	1	4	4	4	5	5	22	3	4	3	3	3	16	1	0	1	2	2	6
E-017	2	0	3	3	1	1	1	9	3	3	1	1	1	9	0	0	0	0	0	0
E-017	2	1	3	3	2	2	2	12	3	3	1	1	1	9	0	0	1	1	1	3
E-018	1	0	2	2	3	3	3	13	2	2	3	3	3	13	0	0	0	0	0	0
E-018	1	1	4	4	4	5	4	21	2	2	3	3	3	13	2	2	1	2	1	8
E-019	2	0	2	3	1	2	1	9	2	3	1	2	1	9	0	0	0	0	0	0
E-019	2	1	4	4	4	3	4	19	2	3	1	2	1	9	2	1	3	1	3	10
E-020	1	0	3	2	3	2	3	13	3	2	3	2	3	13	0	0	0	0	0	0
E-020	1	1	4	4	3	4	5	20	3	2	3	2	3	13	1	2	0	2	2	7
E-021	2	0	3	3	3	4	3	16	3	3	3	4	3	16	0	0	0	0	0	0
E-021	2	1	2	3	2	3	2	12	3	3	3	4	3	16	-1	0	-1	-1	-1	-4
E-022	1	0	4	2	2	2	4	14	4	2	2	2	4	14	0	0	0	0	0	0
E-022	1	1	3	3	3	3	4	16	4	2	2	2	4	14	-1	1	1	1	0	2
E-023	1	0	3	3	2	2	2	12	3	3	2	2	2	12	0	0	0	0	0	0
E-023	1	1	4	4	2	1	2	13	3	3	2	2	2	12	1	1	0	-1	0	1
E-024	2	0	5	4	5	5	3	22	5	4	5	5	3	22	0	0	0	0	0	0
E-024	2	1	4	4	3	4	3	18	5	4	5	5	3	22	-1	0	-2	-1	0	-4
E-025	1	0	5	5	5	5	5	25	5	5	5	5	5	25	0	0	0	0	0	0
E-025	1	1	5	5	5	5	5	25	5	5	5	5	5	25	0	0	0	0	0	0
E-026	2	0	5	4	4	3	5	21	5	4	4	3	5	21	0	0	0	0	0	0
E-026	2	1	3	3	3	5	4	18	5	4	4	3	5	21	-2	-1	-1	2	-1	-3
E-027	1	0	4	4	2	2	3	15	4	4	2	2	3	15	0	0	0	0	0	0
E-027	1	1	4	5	5	5	4	23	4	4	2	2	3	15	0	1	3	3	1	8
E-028	2	0	4	4	3	4	3	18	4	4	3	4	3	18	0	0	0	0	0	0
E-028	2	1	5	5	3	4	3	20	4	4	3	4	3	18	1	1	0	0	0	2
E-029	2	0	3	4	2	3	3	15	3	4	2	3	3	15	0	0	0	0	0	0
E-029	2	1	3	4	4	4	5	20	3	4	2	3	3	15	0	0	2	1	2	5
E-030	1	0	4	4	3	4	4	19	4	4	3	4	4	19	0	0	0	0	0	0
E-030	1	1	3	3	3	4	4	17	4	4	3	4	4	19	-1	-1	0	0	0	-2
E-031	1	0	4	3	2	3	3	15	4	3	2	3	3	15	0	0	0	0	0	0
E-031	1	1	4	4	4	4	2	18	4	3	2	3	3	15	0	1	2	1	-1	3
E-033	1	0	3	2	3	3	2	13	3	2	3	3	2	13	0	0	0	0	0	0
E-033	1	1	4	5	3	4	3	19	3	2	3	3	2	13	1	3	0	1	1	6
E-034	2	0	3	4	3	3	4	17	3	4	3	3	4	17	0	0	0	0	0	0
E-034	2	1	5	5	5	4	5	24	3	4	3	3	4	17	2	1	2	1	1	7
E-035	1	0	5	5	5	5	5	25	5	5	5	5	5	25	0	0	0	0	0	0
E-035	1	1	5	5	5	5	5	25	5	5	5	5	5	25	0	0	0	0	0	0
E-036	2	0	3	3	3	2	2	13	3	3	3	2	2	13	0	0	0	0	0	0
E-036	2	1	4	4	3	3	3	17	3	3	3	2	2	13	1	1	0	1	1	4
E-037	1	0	4	4	1	0	1	10	4	4	1	0	1	10	0	0	0	0	0	0
E-037	1	1	3	3	0	4	4	14	4	4	1	0	1	10	-1	-1	-1	4	3	4
E-038	2	0	3	3	2	3	4	15	3	3	2	3	4	15	0	0	0	0	0	0
E-038	2	1	4	4	2	3	2	15	3	3	2	3	4	15	1	1	0	0	-2	0
E-039	2	0	3	2	3	4	5	17	3	2	3	4	5	17	0	0	0	0	0	0
E-039	2	1	2	3	3	1	4	13	3	2	3	4	5	17	-1	1	0	-3	-1	-4
E-040	1	0	3	1	2	2	2	10	3	1	2	2	2	10	0	0	0	0	0	0
E-040	1	1	4	3	4	3	3	17	3	1	2	2	2	10	1	2	2	1	1	7
E-041	2	0	3	2	1	1	1	8	3	2	1	1	1	8	0	0	0	0	0	0
E-041	2	1	2	2	2	2	2	10	3	2	1	1	1	8	-1	0	1	1	1	2
E-042	1	0	4	4	4	4	5	21	4	4	4	4	5	21	0	0	0	0	0	0
E-042	1	1	4	5	4	4	5	22	4	4	4	4	5	21	0	1	0	0	0	1
E-043	1	0	3	4	3	2	2	14	3	4	3	2	2	14	0	0	0	0	0	0
E-043	1	1	5	5	5	5	5	25	3	4	3	2	2	14	2	1	2	3	3	11
E-044	2	0	2	1	3	2	3	11	2	1	3	2	3	11	0	0	0	0	0	0
E-044	2	1	4	4	3	4	4	19	2	1	3	2	3	11	2	3	0	2	1	8
E-045	1	0	3	3	3	2	3	14	3	3	3	2	3	14	0	0	0	0	0	0
E-045	1	1	4	4	4	3	3	18	3	3	3	2	3	14	1	1	1	1	0	4
E-046	2	0	3	1	4	3	3	14	3	1	4	3	3	14	0	0	0	0	0	0
E-046	2	1	2	2	3	5	2	14	3	1	4	3	3	14	-1	1	-1	2	-1	0
E-047	1	0	4	5	5	3	4	21	4	5	5	3	4	21	0	0	0	0	0	0
E-047	1	1	5	5	5	5	5	25	4	5	5	3	4	21	1	0	0	2	1	4
E-048	2	0	3	4	3	3	2	15	3	4	3	3	2	15	0	0	0	0	0	0
E-048	2	1	4	4	4	4	3	19	3	4	3	3	2	15	1	0	1	1	1	4
E-049	2	0	4	4	4	4	4	20	4	4	4	4	4	20	0	0	0	0	0	0
E-049	2	1	4	3	4	4	5	20	4	4	4	4	4	20	0	-1	0	0	1	0
E-050	1	0	3	3	3	3	3	15	3	3	3	3	3	15	0	0	0	0	0	0
E-050	1	1	3	4	3	4	3	17	3	3	3	3	3	15	0	1	0	1	0	2
E-051	2	0	3	4	3	4	2	16	3	4	3	4	2	16	0	0	0	0	0	0
E-051	2	1	4	4	4	3	3	18	3	4	3	4	2	16	1	0	1	-1	1	2
E-052	1	0	4	4	4	4	4	20	4	4	4	4	4	20	0	0	0	0	0	0
E-052	1	1	4	4	4	4	3	19	4	4	4	4	4	20	0	0	0	0	-1	-1
E-053	1	0	3	3	2	2	2	12	3	3	2	2	2	12	0	0	0	0	0	0
E-053	1	1	2	3	2	1	2	10	3	3	2	2	2	12	-1	0	0	-1	0	-2
E-054	1	0	3	2	3	1	3	12	3	2	3	1	3	12	0	0	0	0	0	0
E-054	1	1	3	3	4	2	3	15	3	2	3	1	3	12	0	1	1	1	0	3
E-055	2	0	4	4	4	4	4	20	4	4	4	4	4	20	0	0	0	0	0	0
E-055	2	1	4	4	4	3	3	18	4	4	4	4	4	20	0	0	0	-1	-1	-2
E-056	2	0	4	4	5	0	4	17	4	4	5	0	4	17	0	0	0	0	0	0
E-056	2	1	3	3	3	1	4	14	4	4	5	0	4	17	-1	-1	-2	1	0	-3
E-057	1	0	4	4	4	4	5	21	4	4	4	4	5	21	0	0	0	0	0	0
E-057	1	1	5	5	5	4	5	24	4	4	4	4	5	21	1	1	1	0	0	3
E-058	2	0	3	3	3	0	3	12	3	3	3	0	3	12	0	0	0	0	0	0
E-058	2	1	3	3	3	2	3	14	3	3	3	0	3	12	0	0	0	2	0	2
E-059	2	0	3	3	2	2	2	12	3	3	2	2	2	12	0	0	0	0	0	0
E-059	2	1	3	3	3	2	3	14	3	3	2	2	2	12	0	0	1	0	1	2
E-060	2	0	4	4	3	3	4	18	4	4	3	3	4	18	0	0	0	0	0	0
E-060	2	1	5	5	4	5	4	23	4	4	3	3	4	18	1	1	1	2	0	5
E-061	1	0	4	4	4	3	4	19	4	4	4	3	4	19	0	0	0	0	0	0
E-061	1	1	4	4	4	3	4	19	4	4	4	3	4	19	0	0	0	0	0	0
E-062	1	0	4	4	3	4	5	20	4	4	3	4	5	20	0	0	0	0	0	0
E-062	1	1	4	5	3	5	5	22	4	4	3	4	5	20	0	1	0	1	0	2
