# Supplementary material for: Evaluating the effectiveness of applying aroma seals to masks in reducing stress caused by wearing masks: A randomized controlled trial
Source: PLoS One. 2023 Nov 16;18(11):e0294357. doi: 10.1371/journal.pone.0294357 (PMC10653515; doi:10.1371/journal.pone.0294357)
Supplement: S5 File — (XLS) [file pone.0294357.s008.xls]

## Sheet: ★FIXWD_Mask_DASS21 and Suffocat
			DASS21-Subscale Score				DASS21-Subscale Baseline Score				DASS21-Subscale Change from Baseline Score				Suffocation Score	Suffocation Baseline Score	Suffocation Change from Baseline Score
		Time0 is baseline Time1 is intervention of week1 . Time2 is intervention of week2.	DASS21-Total Score	DASS21-Anxiety Score	DASS21-Depression Score	DASS21-Stress Score	DASS21-Total Baseline Score	DASS21-Anxiety Baseline Score	DASS21-Depression Baseline Score	DASS21-Stress Baseline Score	Change from baseline of Total Score	Change from baseline of Anxiety Score	Change from baseline of Depression Score	Change from baseline of Stress Score	Suffocation Score	Suffocation Baseline Score	Change from baseline of Suffocation Score
ID	Group	Time	DASS_Total	Anxiety	Depression	Stress	DASS_Total_Base	Anxiey_Base	Depression_Base	Stress_Base	Change_Total	Change_Anxiety	Change_Dep	Change_Stress	Suffocation	Suffocation_Base	Change_Suffocation
E-001	1	0	24	1	9	14	24	1	9	14	0	0	0	0	1	1	0
E-001	1	1	20	2	6	12	24	1	9	14	-4	1	-3	-2	1	1	0
E-001	1	2	11	0	5	6	24	1	9	14	-13	-1	-4	-8	1	1	0
E-002	1	0	16	2	7	7	16	2	7	7	0	0	0	0	4	4	0
E-002	1	1	4	1	1	2	16	2	7	7	-12	-1	-6	-5	2	4	-2
E-002	1	2	10	0	4	6	16	2	7	7	-6	-2	-3	-1	1	4	-3
E-003	2	0	2	2	0	0	2	2	0	0	0	0	0	0	4	4	0
E-003	2	1	2	2	0	0	2	2	0	0	0	0	0	0	3	4	-1
E-003	2	2	2	2	0	0	2	2	0	0	0	0	0	0	4	4	0
E-004	2	0	13	2	3	8	13	2	3	8	0	0	0	0	2	2	0
E-004	2	1	13	1	6	6	13	2	3	8	0	-1	3	-2	2	2	0
E-004	2	2	8	2	4	2	13	2	3	8	-5	0	1	-6	3	2	1
E-005	1	0	27	8	10	9	27	8	10	9	0	0	0	0	3	3	0
E-005	1	1	16	4	6	6	27	8	10	9	-11	-4	-4	-3	3	3	0
E-005	1	2	5	1	2	2	27	8	10	9	-22	-7	-8	-7	3	3	0
E-006	2	0	13	3	5	5	13	3	5	5	0	0	0	0	2	2	0
E-006	2	1	15	3	5	7	13	3	5	5	2	0	0	2	2	2	0
E-006	2	2	10	2	3	5	13	3	5	5	-3	-1	-2	0	2	2	0
E-007	1	0	3	1	0	2	3	1	0	2	0	0	0	0	2	2	0
E-007	1	1	1	1	0	0	3	1	0	2	-2	0	0	-2	2	2	0
E-007	1	2	0	0	0	0	3	1	0	2	-3	-1	0	-2	2	2	0
E-008	2	0	4	1	2	1	4	1	2	1	0	0	0	0	3	3	0
E-008	2	1	1	0	1	0	4	1	2	1	-3	-1	-1	-1	3	3	0
E-008	2	2	2	0	1	1	4	1	2	1	-2	-1	-1	0	3	3	0
E-009	1	0	1	1	0	0	1	1	0	0	0	0	0	0	1	1	0
E-009	1	1	0	0	0	0	1	1	0	0	-1	-1	0	0	1	1	0
E-009	1	2	1	0	1	0	1	1	0	0	0	-1	1	0	1	1	0
E-010	2	0	7	3	0	4	7	3	0	4	0	0	0	0	4	4	0
E-010	2	1	1	1	0	0	7	3	0	4	-6	-2	0	-4	3	4	-1
E-010	2	2	1	1	0	0	7	3	0	4	-6	-2	0	-4	3	4	-1
E-011	1	0	1	1	0	0	1	1	0	0	0	0	0	0	3	3	0
E-011	1	1	0	0	0	0	1	1	0	0	-1	-1	0	0	1	3	-2
E-011	1	2	1	1	0	0	1	1	0	0	0	0	0	0	2	3	-1
E-012	2	0	19	4	7	8	19	4	7	8	0	0	0	0	3	3	0
E-012	2	1	26	9	9	8	19	4	7	8	7	5	2	0	3	3	0
E-012	2	2	20	6	9	5	19	4	7	8	1	2	2	-3	3	3	0
E-013	1	0	0	0	0	0	0	0	0	0	0	0	0	0	1	1	0
E-013	1	1	0	0	0	0	0	0	0	0	0	0	0	0	1	1	0
E-013	1	2	0	0	0	0	0	0	0	0	0	0	0	0	1	1	0
E-014	2	0	1	1	0	0	1	1	0	0	0	0	0	0	2	2	0
E-014	2	1	1	1	0	0	1	1	0	0	0	0	0	0	2	2	0
E-014	2	2	1	1	0	0	1	1	0	0	0	0	0	0	2	2	0
E-015	1	0	11	0	5	6	11	0	5	6	0	0	0	0	4	4	0
E-015	1	1	3	0	1	2	11	0	5	6	-8	0	-4	-4	4	4	0
E-015	1	2	8	0	3	5	11	0	5	6	-3	0	-2	-1	4	4	0
E-016	2	0	2	0	0	2	2	0	0	2	0	0	0	0	1	1	0
E-016	2	1	7	2	2	3	2	0	0	2	5	2	2	1	2	1	1
E-016	2	2	6	3	2	1	2	0	0	2	4	3	2	-1	3	1	2
E-017	2	0	10	1	5	4	10	1	5	4	0	0	0	0	1	1	0
E-017	2	1	5	0	4	1	10	1	5	4	-5	-1	-1	-3	1	1	0
E-017	2	2	11	0	5	6	10	1	5	4	1	-1	0	2	1	1	0
E-018	1	0	3	1	1	1	3	1	1	1	0	0	0	0	3	3	0
E-018	1	1	2	1	0	1	3	1	1	1	-1	0	-1	0	2	3	-1
E-018	1	2	1	1	0	0	3	1	1	1	-2	0	-1	-1	3	3	0
E-019	2	0	9	2	5	2	9	2	5	2	0	0	0	0	1	1	0
E-019	2	1	0	0	0	0	9	2	5	2	-9	-2	-5	-2	1	1	0
E-019	2	2	1	0	1	0	9	2	5	2	-8	-2	-4	-2	1	1	0
E-020	1	0	14	3	6	5	14	3	6	5	0	0	0	0	3	3	0
E-020	1	1	6	3	2	1	14	3	6	5	-8	0	-4	-4	1	3	-2
E-020	1	2	8	2	4	2	14	3	6	5	-6	-1	-2	-3	2	3	-1
E-021	2	0	6	1	2	3	6	1	2	3	0	0	0	0	2	2	0
E-021	2	1	55	19	19	17	6	1	2	3	49	18	17	14	2	2	0
E-021	2	2	7	1	2	4	6	1	2	3	1	0	0	1	2	2	0
E-022	1	0	12	0	7	5	12	0	7	5	0	0	0	0	1	1	0
E-022	1	1	9	1	5	3	12	0	7	5	-3	1	-2	-2	1	1	0
E-022	1	2	7	0	4	3	12	0	7	5	-5	0	-3	-2	1	1	0
E-023	1	0	8	0	5	3	8	0	5	3	0	0	0	0	2	2	0
E-023	1	1	5	2	1	2	8	0	5	3	-3	2	-4	-1	2	2	0
E-023	1	2	7	1	2	4	8	0	5	3	-1	1	-3	1	2	2	0
E-024	2	0	11	2	1	8	11	2	1	8	0	0	0	0	2	2	0
E-024	2	1	2	1	0	1	11	2	1	8	-9	-1	-1	-7	1	2	-1
E-024	2	2	5	2	1	2	11	2	1	8	-6	0	0	-6	1	2	-1
E-025	1	0	4	4	0	0	4	4	0	0	0	0	0	0	4	4	0
E-025	1	1	3	3	0	0	4	4	0	0	-1	-1	0	0	2	4	-2
E-025	1	2	3	3	0	0	4	4	0	0	-1	-1	0	0	2	4	-2
E-026	2	0	5	1	1	3	5	1	1	3	0	0	0	0	1	1	0
E-026	2	1	8	0	3	5	5	1	1	3	3	-1	2	2	1	1	0
E-026	2	2	7	0	2	5	5	1	1	3	2	-1	1	2	1	1	0
E-027	1	0	7	3	4	0	7	3	4	0	0	0	0	0	4	4	0
E-027	1	1	2	0	0	2	7	3	4	0	-5	-3	-4	2	1	4	-3
E-027	1	2	1	1	0	0	7	3	4	0	-6	-2	-4	0	1	4	-3
E-028	2	0	1	0	1	0	1	0	1	0	0	0	0	0	2	2	0
E-028	2	1	0	0	0	0	1	0	1	0	-1	0	-1	0	2	2	0
E-028	2	2	0	0	0	0	1	0	1	0	-1	0	-1	0	2	2	0
E-029	2	0	2	1	0	1	2	1	0	1	0	0	0	0	2	2	0
E-029	2	1	1	0	1	0	2	1	0	1	-1	-1	1	-1	2	2	0
E-029	2	2	3	0	1	2	2	1	0	1	1	-1	1	1	1	2	-1
E-030	1	0	0	0	0	0	0	0	0	0	0	0	0	0	1	1	0
E-030	1	1	0	0	0	0	0	0	0	0	0	0	0	0	2	1	1
E-030	1	2	0	0	0	0	0	0	0	0	0	0	0	0	1	1	0
E-031	1	0	3	1	1	1	3	1	1	1	0	0	0	0	2	2	0
E-031	1	1	0	0	0	0	3	1	1	1	-3	-1	-1	-1	1	2	-1
E-031	1	2	0	0	0	0	3	1	1	1	-3	-1	-1	-1	1	2	-1
E-033	1	0	9	3	3	3	9	3	3	3	0	0	0	0	4	4	0
E-033	1	1	3	1	0	2	9	3	3	3	-6	-2	-3	-1	3	4	-1
E-033	1	2	3	1	0	2	9	3	3	3	-6	-2	-3	-1	3	4	-1
E-034	2	0	2	1	0	1	2	1	0	1	0	0	0	0	2	2	0
E-034	2	1	1	0	0	1	2	1	0	1	-1	-1	0	0	2	2	0
E-034	2	2	2	1	0	1	2	1	0	1	0	0	0	0	2	2	0
E-035	1	0	0	0	0	0	0	0	0	0	0	0	0	0	2	2	0
E-035	1	1	0	0	0	0	0	0	0	0	0	0	0	0	1	2	-1
E-035	1	2	0	0	0	0	0	0	0	0	0	0	0	0	1	2	-1
E-036	2	0	2	1	0	1	2	1	0	1	0	0	0	0	2	2	0
E-036	2	1	2	1	0	1	2	1	0	1	0	0	0	0	1	2	-1
E-036	2	2	0	0	0	0	2	1	0	1	-2	-1	0	-1	2	2	0
E-037	1	0	15	5	6	4	15	5	6	4	0	0	0	0	3	3	0
E-037	1	1	13	2	4	7	15	5	6	4	-2	-3	-2	3	2	3	-1
E-037	1	2	19	4	6	9	15	5	6	4	4	-1	0	5	2	3	-1
E-038	2	0	14	1	6	7	14	1	6	7	0	0	0	0	2	2	0
E-038	2	1	16	2	7	7	14	1	6	7	2	1	1	0	2	2	0
E-038	2	2	13	1	8	4	14	1	6	7	-1	0	2	-3	2	2	0
E-039	2	0	15	3	6	6	15	3	6	6	0	0	0	0	3	3	0
E-039	2	1	11	0	4	7	15	3	6	6	-4	-3	-2	1	3	3	0
E-039	2	2	15	3	4	8	15	3	6	6	0	0	-2	2	3	3	0
E-040	1	0	15	1	5	9	15	1	5	9	0	0	0	0	3	3	0
E-040	1	1	7	1	2	4	15	1	5	9	-8	0	-3	-5	2	3	-1
E-040	1	2	2	0	0	2	15	1	5	9	-13	-1	-5	-7	2	3	-1
E-041	2	0	32	9	10	13	32	9	10	13	0	0	0	0	4	4	0
E-041	2	1	37	10	11	16	32	9	10	13	5	1	1	3	4	4	0
E-041	2	2	36	11	12	13	32	9	10	13	4	2	2	0	4	4	0
E-042	1	0	8	4	1	3	8	4	1	3	0	0	0	0	3	3	0
E-042	1	1	1	1	0	0	8	4	1	3	-7	-3	-1	-3	1	3	-2
E-042	1	2	2	1	0	1	8	4	1	3	-6	-3	-1	-2	2	3	-1
E-043	1	0	0	0	0	0	0	0	0	0	0	0	0	0	1	1	0
E-043	1	1	0	0	0	0	0	0	0	0	0	0	0	0	1	1	0
E-043	1	2	0	0	0	0	0	0	0	0	0	0	0	0	1	1	0
E-044	2	0	24	7	4	13	24	7	4	13	0	0	0	0	2	2	0
E-044	2	1	18	2	4	12	24	7	4	13	-6	-5	0	-1	2	2	0
E-044	2	2	8	1	1	6	24	7	4	13	-16	-6	-3	-7	2	2	0
E-045	1	0	16	3	4	9	16	3	4	9	0	0	0	0	3	3	0
E-045	1	1	0	0	0	0	16	3	4	9	-16	-3	-4	-9	2	3	-1
E-045	1	2	0	0	0	0	16	3	4	9	-16	-3	-4	-9	2	3	-1
E-046	2	0	15	4	3	8	15	4	3	8	0	0	0	0	4	4	0
E-046	2	1	14	4	4	6	15	4	3	8	-1	0	1	-2	3	4	-1
E-046	2	2	21	3	7	11	15	4	3	8	6	-1	4	3	3	4	-1
E-047	1	0	3	1	0	2	3	1	0	2	0	0	0	0	2	2	0
E-047	1	1	0	0	0	0	3	1	0	2	-3	-1	0	-2	1	2	-1
E-047	1	2	0	0	0	0	3	1	0	2	-3	-1	0	-2	1	2	-1
E-048	2	0	6	1	4	1	6	1	4	1	0	0	0	0	2	2	0
E-048	2	1	2	1	0	1	6	1	4	1	-4	0	-4	0	2	2	0
E-048	2	2	1	1	0	0	6	1	4	1	-5	0	-4	-1	3	2	1
E-049	2	0	1	1	0	0	1	1	0	0	0	0	0	0	2	2	0
E-049	2	1	2	1	0	1	1	1	0	0	1	0	0	1	3	2	1
E-049	2	2	7	1	2	4	1	1	0	0	6	0	2	4	3	2	1
E-050	1	0	7	3	1	3	7	3	1	3	0	0	0	0	4	4	0
E-050	1	1	8	5	0	3	7	3	1	3	1	2	-1	0	3	4	-1
E-050	1	2	6	2	2	2	7	3	1	3	-1	-1	1	-1	3	4	-1
E-051	2	0	1	1	0	0	1	1	0	0	0	0	0	0	2	2	0
E-051	2	1	1	1	0	0	1	1	0	0	0	0	0	0	1	2	-1
E-051	2	2	1	1	0	0	1	1	0	0	0	0	0	0	2	2	0
E-052	1	0	0	0	0	0	0	0	0	0	0	0	0	0	2	2	0
E-052	1	1	0	0	0	0	0	0	0	0	0	0	0	0	1	2	-1
E-052	1	2	0	0	0	0	0	0	0	0	0	0	0	0	1	2	-1
E-053	1	0	12	1	5	6	12	1	5	6	0	0	0	0	1	1	0
E-053	1	1	4	0	1	3	12	1	5	6	-8	-1	-4	-3	1	1	0
E-053	1	2	22	4	10	8	12	1	5	6	10	3	5	2	2	1	1
E-054	1	0	9	1	4	4	9	1	4	4	0	0	0	0	3	3	0
E-054	1	1	3	1	2	0	9	1	4	4	-6	0	-2	-4	2	3	-1
E-054	1	2	5	1	3	1	9	1	4	4	-4	0	-1	-3	2	3	-1
E-055	2	0	10	3	2	5	10	3	2	5	0	0	0	0	4	4	0
E-055	2	1	14	3	4	7	10	3	2	5	4	0	2	2	3	4	-1
E-055	2	2	11	4	3	4	10	3	2	5	1	1	1	-1	4	4	0
E-056	2	0	8	0	3	5	8	0	3	5	0	0	0	0	3	3	0
E-056	2	1	0	0	0	0	8	0	3	5	-8	0	-3	-5	2	3	-1
E-056	2	2	2	2	0	0	8	0	3	5	-6	2	-3	-5	1	3	-2
E-057	1	0	10	4	3	3	10	4	3	3	0	0	0	0	3	3	0
E-057	1	1	9	4	5	0	10	4	3	3	-1	0	2	-3	2	3	-1
E-057	1	2	12	6	4	2	10	4	3	3	2	2	1	-1	3	3	0
E-058	2	0	15	0	6	9	15	0	6	9	0	0	0	0	3	3	0
E-058	2	1	16	3	6	7	15	0	6	9	1	3	0	-2	3	3	0
E-058	2	2	15	1	6	8	15	0	6	9	0	1	0	-1	2	3	-1
E-059	2	0	7	3	1	3	7	3	1	3	0	0	0	0	2	2	0
E-059	2	1	6	2	0	4	7	3	1	3	-1	-1	-1	1	2	2	0
E-059	2	2	9	2	1	6	7	3	1	3	2	-1	0	3	2	2	0
E-060	2	0	3	2	1	0	3	2	1	0	0	0	0	0	2	2	0
E-060	2	1	1	0	1	0	3	2	1	0	-2	-2	0	0	2	2	0
E-060	2	2	0	0	0	0	3	2	1	0	-3	-2	-1	0	2	2	0
E-061	1	0	10	3	4	3	10	3	4	3	0	0	0	0	3	3	0
E-061	1	1	8	4	1	3	10	3	4	3	-2	1	-3	0	4	3	1
E-061	1	2	3	1	2	0	10	3	4	3	-7	-2	-2	-3	3	3	0
E-062	1	0	0	0	0	0	0	0	0	0	0	0	0	0	1	1	0
E-062	1	1	0	0	0	0	0	0	0	0	0	0	0	0	1	1	0
E-062	1	2	0	0	0	0	0	0	0	0	0	0	0	0	1	1	0
